# Supplementary material for: HIV-1 Proviral Genome Engineering with CRISPR-Cas9 for Mechanistic Studies
Source: Viruses. 2024 Feb 13;16(2):287. doi: 10.3390/v16020287 (PMC10892460; doi:10.3390/v16020287)
Supplement: Supplementary file 1 [file viruses-16-00287-s001.zip]

Archive with 1 entries (1 files):
- viruses-2792154-supplementary.pdf
